# Supplementary material for: Long-Term Exposure to 6-PPD Quinone Inhibits Glutamate Synthesis and Glutamate Receptor Function Associated with Its Toxicity Induction in Caenorhabditis elegans
Source: Toxics. 2025 May 26;13(6):434. doi: 10.3390/toxics13060434 (PMC12197550; doi:10.3390/toxics13060434)
Supplement: Supplementary file 1 [file toxics-13-00434-s001.zip]

Archive with 1 entries (1 files):
- toxics-3621622-supplementary.pdf
